# Supplementary material for: Fine Mapping of the Mouse Ath28 Locus Yields Three Atherosclerosis Modifying Sub-Regions
Source: Genes (Basel). 2021 Dec 28;13(1):70. doi: 10.3390/genes13010070 (PMC8774523; doi:10.3390/genes13010070)
Supplement: Supplementary file 1 [file genes-13-00070-s001.zip]

Archive with 5 entries (5 files):
- Supplementary Table S4.xlsx
- Supplementary Table S5.xlsx
- Supplementary Table S6.xlsx
- Supplementary Table S7.xlsx
- Supplementary Tables S1-3.pdf
