# Supplementary material for: Fine Mapping of the Mouse Ath28 Locus Yields Three Atherosclerosis Modifying Sub-Regions
Source: Genes (Basel). 2021 Dec 28;13(1):70. doi: 10.3390/genes13010070 (PMC8774523; doi:10.3390/genes13010070)
Supplement: Supplementary file 1 [file genes-13-00070-s001.zip › Supplementary Table S4.xlsx]

## Sheet: Sheet1
Supplemental Table S4. SNPs that differ between AKR/J and DBA/2J mice in the Ath28.1 interval.
Chr	Position#	Gene	dbSNP	C57BL/6 reference	AKR_J	Consequence	DBA_2J	Consequence
2	173129029	Ctcflos	rs27646762	T	C*	intron_variant _	-	-
2	173129467	Ctcflos	rs27646760	T	C*	intron_variant downstream_gene_variant _	-	-
2	173129481	Ctcflos	rs27646759	T	C*	intron_variant downstream_gene_variant _	-	-
2	173129508	Ctcflos	rs27646758	T	C*	intron_variant downstream_gene_variant _	-	-
2	173129582	Ctcflos	rs27646756	G	A*	intron_variant downstream_gene_variant _	-	-
2	173129739	Ctcflos	rs219898774	C	T*	intron_variant downstream_gene_variant _	-	-
2	173129795	Ctcflos	rs27646754	T	C*	intron_variant downstream_gene_variant _	-	-
2	173129811	Ctcflos	rs261788223	G	A*	intron_variant downstream_gene_variant _	-	-
2	173129903	Ctcflos	rs27646753	T	C*	intron_variant downstream_gene_variant _	-	-
2	173130374	Ctcflos	rs27646751	C	T*	intron_variant downstream_gene_variant _	-	-
2	173130424	Ctcflos	rs29505505	C	T*	intron_variant downstream_gene_variant _	-	-
2	173130596	Ctcflos	rs27646749	C	T*	intron_variant downstream_gene_variant _	-	-
2	173131066	Ctcflos	rs27646746	G	A*	intron_variant downstream_gene_variant _	-	-
2	173133170	Ctcflos	rs29500591	G	T*	downstream_gene_variant _	-	-
2	173133385	Ctcflos	rs224403495	C	T	downstream_gene_variant	-	-
2	173134341	Ctcflos	rs27646728	T	C	downstream_gene_variant	-	-
2	173134725	Ctcflos	rs27646726	A	G	downstream_gene_variant	-	-
2	173135606	Ctcflos	rs32981213	G	A	downstream_gene_variant	-	-
2	173136435	Ctcflos	rs27646714	G	A	downstream_gene_variant	-	-
2	173136980	Ctcflos	rs33051816	T	A	downstream_gene_variant	-	-
2	173137007	Ctcflos	rs33581131	T	C	downstream_gene_variant	-	-
2	173137569	Ctcflos	rs33106610	A	T	downstream_gene_variant	-	-
2	173137653	Ctcflos	rs27646711	G	T	downstream_gene_variant	-	-
2	173137712	Ctcflos	rs27646709	T	C	downstream_gene_variant	-	-
2	173137795	Ctcflos	rs27646708	C	T	downstream_gene_variant	-	-
2	173138021	Ctcflos	rs27646706	G	A	downstream_gene_variant	-	-
2	173138058	Ctcflos	rs46085081	A	G	downstream_gene_variant	-	-
2	173138560	-	rs3725145	A	G	intergenic_variant	-	-
2	173138989	-	rs27646702	G	A	intergenic_variant	-	-
2	173139549	-	rs27646693	A	G	intergenic_variant	-	-
2	173139897	-	rs27646691	G	T	intergenic_variant	-	-
2	173140433	-	rs27646689	T	C	intergenic_variant	-	-
2	173140474	-	rs50345852	G	A	intergenic_variant	-	-
2	173140556	-	rs27646687	A	C	intergenic_variant	-	-
2	173140626	-	rs27646685	A	G	intergenic_variant	-	-
2	173140681	-	rs27646684	C	T	intergenic_variant	-	-
2	173140769	-	rs50092661	T	G	intergenic_variant	-	-
2	173141248	-	rs47489871	A	G	intergenic_variant	-	-
2	173141295	-	rs6353260	G	A	intergenic_variant	-	-
2	173141377	-	rs32975050	A	G	intergenic_variant	-	-
2	173141484	-	rs27646680	C	A	intergenic_variant	-	-
2	173142407	-	rs27646672	T	C	intergenic_variant	-	-
2	173143730	-	rs27630164	C	T	intergenic_variant	-	-
2	173144905	-	rs50723244	G	A	intergenic_variant	-	-
2	173144912	-	rs48093420	G	A	intergenic_variant	-	-
2	173145090	-	rs33734087	C	A	intergenic_variant	-	-
2	173145152	-	rs27630162	A	G	intergenic_variant	-	-
2	173145205	-	rs27630160	G	A	intergenic_variant	-	-
2	173145510	-	rs33557375	G	A	intergenic_variant	-	-
2	173145669	-	rs27630157	T	G	intergenic_variant	-	-
2	173145693	-	rs29537483	A	G	intergenic_variant	-	-
2	173148397	Pck1	rs258198066	C	T	upstream_gene_variant	-	-
2	173148841	Pck1	rs27630139	G	-	-	C	upstream_gene_variant
2	173161116	Pck1	-	G	g/a	downstream_gene_variant	-	-
2	173173494	-	-	A	a/c	intergenic_variant	~	-
2	173173506	-	rs586446194	T	-	-	t/c	intergenic_variant
2	173189981	-	rs29770123	A	T	intergenic_variant	-	-
2	173190517	-	rs33057315	T	G	intergenic_variant	-	-
2	173192333	-	rs33002706	C	T	intergenic_variant	-	-
2	173192436	-	rs33617999	C	T	intergenic_variant	-	-
2	173193981	-	rs45721832	C	G	intergenic_variant	-	-
2	173194000	-	rs29883926	A	T	intergenic_variant	-	-
2	173194757	-	rs33553385	T	C	intergenic_variant	-	-
2	173194872	-	rs33057317	A	T	intergenic_variant	-	-
2	173194968	-	rs32938746	T	C	intergenic_variant	-	-
2	173195167	-	rs29626475	C	T	intergenic_variant	-	-
2	173195310	-	rs29915385	G	T	intergenic_variant	-	-
2	173195836	-	rs32861311	C	A	intergenic_variant	-	-
2	173197903	-	rs33732586	T	C	intergenic_variant	-	-
2	173198195	-	rs33486808	C	T	intergenic_variant	-	-
2	173198967	-	rs226867448	C	A	intergenic_variant	-	-
2	173199232	-	rs33749740	G	A	intergenic_variant	-	-
2	173199343	-	rs29864223	C	T	intergenic_variant	-	-
2	173200800	-	rs29862931	C	T	intergenic_variant	-	-
2	173201272	-	rs33756464	G	A	intergenic_variant	-	-
2	173201616	Zbp1	rs32969507	A	G	downstream_gene_variant	-	-
2	173202146	Zbp1	rs229705373	A	G	downstream_gene_variant	-	-
2	173202152	Zbp1	rs243739979	C	G	downstream_gene_variant	-	-
2	173202169	Zbp1	rs264550562	G	A	downstream_gene_variant	-	-
2	173202233	Zbp1	rs228414937	C	T	downstream_gene_variant	-	-
2	173202259	Zbp1	rs258875002	G	T	downstream_gene_variant	-	-
2	173202318	Zbp1	rs578994463	T	C	downstream_gene_variant	-	-
2	173202351	Zbp1	rs582483522	G	C	downstream_gene_variant	-	-
2	173202355	Zbp1	rs585074853	C	A	downstream_gene_variant	-	-
2	173202356	Zbp1	rs579350489	A	G	downstream_gene_variant	-	-
2	173202358	Zbp1	rs581908403	G	A	downstream_gene_variant	-	-
2	173202687	Zbp1	rs27630007	T	A	downstream_gene_variant	-	-
2	173202792	Zbp1	rs27630006	C	T	downstream_gene_variant	-	-
2	173202816	Zbp1	rs27630005	A	G	downstream_gene_variant	-	-
2	173202830	Zbp1	rs27630004	G	A	downstream_gene_variant	-	-
2	173202837	Zbp1	rs48216861	A	G	downstream_gene_variant	-	-
2	173202955	Zbp1	rs27630003	C	G	downstream_gene_variant	-	-
2	173203008	Zbp1	rs51650896	T	C	downstream_gene_variant	-	-
2	173203039	Zbp1	rs49347398	A	C	downstream_gene_variant	-	-
2	173203198	Zbp1	rs27630002	G	A	downstream_gene_variant	-	-
2	173203231	Zbp1	rs27630001	T	C	downstream_gene_variant	-	-
2	173203295	Zbp1	rs27630000	A	G	downstream_gene_variant	-	-
2	173203376	Zbp1	rs46615030	C	T	downstream_gene_variant	-	-
2	173203388	Zbp1	rs27629998	T	A	downstream_gene_variant	-	-
2	173203435	Zbp1	rs27629997	T	C	downstream_gene_variant	-	-
2	173203450	Zbp1	rs27629996	C	T	downstream_gene_variant	-	-
2	173203486	Zbp1	rs27629995	T	C	downstream_gene_variant	-	-
2	173203631	Zbp1	rs27629994	A	G	downstream_gene_variant	-	-
2	173203654	Zbp1	rs27629993	C	T	downstream_gene_variant	-	-
2	173203679	Zbp1	rs27629992	C	T	downstream_gene_variant	-	-
2	173203724	Zbp1	rs27629991	G	A	downstream_gene_variant	-	-
2	173203795	Zbp1	rs27629990	T	C	downstream_gene_variant	-	-
2	173203821	Zbp1	rs45924166	A	G	downstream_gene_variant	-	-
2	173203855	Zbp1	rs27629989	A	G	downstream_gene_variant	-	-
2	173203937	Zbp1	rs27629988	G	A	downstream_gene_variant	-	-
2	173203960	Zbp1	rs49654299	C	T	downstream_gene_variant	-	-
2	173203989	Zbp1	rs27629987	C	T	downstream_gene_variant	-	-
2	173204026	Zbp1	rs51294240	G	C	downstream_gene_variant	-	-
2	173204069	Zbp1	rs579808754	A	G	downstream_gene_variant	-	-
2	173204072	Zbp1	rs47432816	C	G	downstream_gene_variant	-	-
2	173204121	Zbp1	rs27629986	T	G	downstream_gene_variant	-	-
2	173204280	Zbp1	rs243561207	A	G	downstream_gene_variant	-	-
2	173204360	Zbp1	rs48275938	T	G	downstream_gene_variant	-	-
2	173204897	Zbp1	rs578391996	G	A	downstream_gene_variant	-	-
2	173204905	Zbp1	rs50780173	T	G	downstream_gene_variant	-	-
2	173204932	Zbp1	rs251508326	T	A	downstream_gene_variant	-	-
2	173204934	Zbp1	rs221616324	T	A	downstream_gene_variant	-	-
2	173204935	Zbp1	rs233419234	G	A	downstream_gene_variant	-	-
2	173205126	Zbp1	rs27629982	T	C	downstream_gene_variant	-	-
2	173205723	Zbp1	rs3695277	T	C	downstream_gene_variant	-	-
2	173205955	Zbp1	rs27629969	A	G	downstream_gene_variant	-	-
2	173206943	Zbp1	rs13475050	T	C*	3_prime_utr_variant _	-	-
2	173207480	Zbp1	rs27629965	T	C*	intron_variant _	-	-
2	173207663	Zbp1	rs27629963	A	G*	intron_variant _	-	-
2	173207686	Zbp1	rs27629962	A	G*	intron_variant _	-	-
2	173209014	Zbp1	rs27629958	A	G*	intron_variant downstream_gene_variant _	-	-
2	173209237	Zbp1	rs27629957	G	C*	missense_variant downstream_gene_variant _	-	-
2	173209460	Zbp1	rs33015178	A	G*	intron_variant downstream_gene_variant _	-	-
2	173209586	Zbp1	rs245896550	C	c/t*	intron_variant downstream_gene_variant _	-	-
2	173211530	Zbp1	rs32919463	C	T*	intron_variant downstream_gene_variant _	-	-
2	173211731	Zbp1	rs33049778	G	A*	intron_variant downstream_gene_variant _	-	-
2	173211868	Zbp1	rs27629944	A	G*	intron_variant downstream_gene_variant _	-	-
2	173211962	Zbp1	rs27629943	G	A*	intron_variant downstream_gene_variant _	-	-
2	173212589	Zbp1	rs27629940	T	C*	intron_variant downstream_gene_variant _	-	-
2	173212637	Zbp1	rs27629939	A	G*	intron_variant downstream_gene_variant _	-	-
2	173212757	Zbp1	rs45802767	T	A*	intron_variant downstream_gene_variant _	-	-
2	173212941	Zbp1	rs29716622	A	G*	intron_variant downstream_gene_variant _	-	-
2	173213037	Zbp1	-	G	A*	intron_variant downstream_gene_variant _	-	-
2	173213082	Zbp1	rs228837822	T	G*	intron_variant downstream_gene_variant _	-	-
2	173213153	Zbp1	rs581367457	A	a/g*	intron_variant downstream_gene_variant _	-	-
2	173213157	Zbp1	rs583774684	A	G*	intron_variant downstream_gene_variant _	-	-
2	173213211	Zbp1	rs587361121	A	a/c*	intron_variant downstream_gene_variant _	-	-
2	173213266	Zbp1	rs581714374	A	G*	intron_variant downstream_gene_variant _	-	-
2	173213268	Zbp1	rs584126825	G	A*	intron_variant downstream_gene_variant _	-	-
2	173214371	Zbp1	rs27629937	T	C*	intron_variant _	-	-
2	173216359	Zbp1	rs32996045	G	A*	intron_variant _	-	-
2	173218698	Zbp1	rs27629926	A	C*	intron_variant _	-	-
2	173219091	Zbp1	rs29814380	G	A	upstream_gene_variant	-	-
2	173219154	Zbp1	rs27629925	G	A	upstream_gene_variant	-	-
2	173219200	Zbp1	rs33607740	A	G	upstream_gene_variant	-	-
2	173219434	Zbp1	rs33004045	C	T	upstream_gene_variant	-	-
2	173220055	Zbp1	rs587007760	C	c/t*	upstream_gene_variant downstream_gene_variant	-	-
2	173220136	Zbp1	rs29577543	C	T*	upstream_gene_variant downstream_gene_variant	-	-
2	173220413	Zbp1	rs32912383	C	T*	upstream_gene_variant downstream_gene_variant	-	-
2	173220414	Zbp1	rs33294009	A	G*	upstream_gene_variant downstream_gene_variant	-	-
2	173221683	Zbp1	rs32923142	A	G*	upstream_gene_variant downstream_gene_variant	-	-
2	173222494	Zbp1	rs27629918	A	G*	upstream_gene_variant downstream_gene_variant	-	-
2	173222632	Zbp1	rs33398650	C	T*	upstream_gene_variant downstream_gene_variant	-	-
2	173223587	Zbp1	rs27629917	C	T*	upstream_gene_variant downstream_gene_variant	-	-
2	173224180	Pmepa1	rs27629914	A	G	downstream_gene_variant	-	-
2	173224380	Pmepa1	rs27629913	A	G	downstream_gene_variant	-	-
2	173224394	Pmepa1	rs27629912	A	G	downstream_gene_variant	-	-
2	173224521	Pmepa1	rs27629911	C	T*	3_prime_utr_variant downstream_gene_variant	-	-
2	173224583	Pmepa1	rs27629910	C	G*	3_prime_utr_variant downstream_gene_variant	-	-
2	173224684	Pmepa1	rs33152371	C	T*	3_prime_utr_variant downstream_gene_variant	-	-
2	173224687	Pmepa1	rs33302987	A	C*	3_prime_utr_variant downstream_gene_variant	-	-
2	173224691	Pmepa1	rs33393402	G	T*	3_prime_utr_variant downstream_gene_variant	-	-
2	173224719	Pmepa1	rs29626780	A	T*	3_prime_utr_variant downstream_gene_variant	-	-
2	173224970	Pmepa1	rs27629908	T	C*	3_prime_utr_variant downstream_gene_variant	-	-
2	173225025	Pmepa1	rs27629907	G	C*	3_prime_utr_variant downstream_gene_variant	-	-
2	173225116	Pmepa1	rs33533319	G	A*	3_prime_utr_variant downstream_gene_variant	-	-
2	173225299	Pmepa1	rs27629906	A	G*	3_prime_utr_variant downstream_gene_variant	-	-
2	173225338	Pmepa1	rs27629905	G	A*	3_prime_utr_variant downstream_gene_variant	-	-
2	173225737	Pmepa1	rs13471427	C	T*	3_prime_utr_variant downstream_gene_variant	-	-
2	173225764	Pmepa1	rs33721435	T	C*	3_prime_utr_variant downstream_gene_variant	-	-
2	173226870	Pmepa1	-	A	G*	3_prime_utr_variant downstream_gene_variant	-	-
2	173227806	Pmepa1	rs49733181	G	A*	3_prime_utr_variant downstream_gene_variant	-	-
2	173227963	Pmepa1	-	A	G*	synonymous_variant downstream_gene_variant	-	-
2	173228727	Pmepa1	rs27629897	T	C*	intron_variant _	-	-
2	173228955	Pmepa1	rs50567032	G	A*	intron_variant _	-	-
2	173229240	Pmepa1	rs27629894	T	A*	intron_variant _	-	-
2	173229532	Pmepa1	rs27629892	C	T*	intron_variant _	-	-
2	173229812	Pmepa1	rs49772855	G	A*	intron_variant _	-	-
2	173229814	Pmepa1	rs51700067	T	G*	intron_variant _	-	-
2	173229853	Pmepa1	rs48746704	G	A*	intron_variant _	-	-
2	173229958	Pmepa1	rs47771551	T	C*	intron_variant _	-	-
2	173229962	Pmepa1	rs49844710	G	T*	intron_variant _	-	-
2	173229969	Pmepa1	rs45974178	C	A*	intron_variant _	-	-
2	173229979	Pmepa1	rs47560267	A	C*	intron_variant _	-	-
2	173230011	Pmepa1	rs51610151	C	T*	intron_variant _	-	-
2	173230381	Pmepa1	rs27629888	A	G*	intron_variant _	-	-
2	173231202	Pmepa1	rs47513970	A	T*	intron_variant _	-	-
2	173231207	Pmepa1	rs33510842	C	A*	intron_variant _	-	-
2	173232105	Pmepa1	rs27629876	A	G*	intron_variant _	-	-
2	173233780	Pmepa1	rs27615463	A	G*	intron_variant _	-	-
2	173235206	Pmepa1	rs27615454	A	C*	intron_variant upstream_gene_variant	-	-
2	173235390	Pmepa1	rs48230516	T	C*	intron_variant upstream_gene_variant	-	-
2	173235428	Pmepa1	rs236000908	G	A*	intron_variant upstream_gene_variant	-	-
2	173238490	Pmepa1	rs47743782	C	A*	intron_variant upstream_gene_variant	-	-
2	173238751	Pmepa1	rs27615432	G	T*	intron_variant upstream_gene_variant	-	-
2	173239894	Pmepa1	rs27615430	T	C	intron_variant	-	-
2	173239905	Pmepa1	rs27615429	G	A	intron_variant	-	-
2	173239915	Pmepa1	rs33704586	C	T	intron_variant	-	-
2	173240140	Pmepa1	rs27615427	T	A	intron_variant	-	-
2	173240329	Pmepa1	rs27615421	A	C	intron_variant	-	-
2	173240345	Pmepa1	rs33241059	A	C	intron_variant	-	-
2	173240533	Pmepa1	rs27615420	T	C	intron_variant	-	-
2	173241040	Pmepa1	rs27615415	G	A	intron_variant	-	-
2	173241087	Pmepa1	rs32997080	G	C	intron_variant	-	-
2	173241382	Pmepa1	rs33302420	A	G	intron_variant	-	-
2	173241404	Pmepa1	rs33648646	C	T	intron_variant	-	-
2	173241415	Pmepa1	rs29831765	C	G	intron_variant	-	-
2	173241629	Pmepa1	rs33732678	G	T	intron_variant	-	-
2	173241742	Pmepa1	rs33415307	G	A	intron_variant	-	-
2	173241795	Pmepa1	rs27615410	T	C	intron_variant	-	-
2	173241854	Pmepa1	rs27615408	C	T	intron_variant	-	-
2	173241975	Pmepa1	rs33466352	G	T	intron_variant	-	-
2	173242007	Pmepa1	rs46598573	T	C	intron_variant	-	-
2	173242009	Pmepa1	rs48993509	C	T	intron_variant	-	-
2	173242021	Pmepa1	rs33139086	T	C	intron_variant	-	-
2	173242120	Pmepa1	rs33552927	G	A	intron_variant	-	-
2	173242129	Pmepa1	rs262584726	A	C	intron_variant	-	-
2	173242178	Pmepa1	rs28335946	C	T	intron_variant	-	-
2	173242265	Pmepa1	rs33048321	T	C	intron_variant	-	-
2	173242611	Pmepa1	rs252089501	G	A	intron_variant	-	-
2	173242616	Pmepa1	rs214060452	G	A	intron_variant	-	-
2	173242622	Pmepa1	rs239039525	C	T	intron_variant	-	-
2	173242825	Pmepa1	rs33212888	T	C	intron_variant	-	-
2	173242853	Pmepa1	-	T	-	-	t/c	intron_variant
2	173243593	Pmepa1	rs256799496	C	c/a	intron_variant	-	-
2	173243599	Pmepa1	rs255669567	A	a/g	intron_variant	-	-
2	173244055	Pmepa1	rs33209141	T	C	intron_variant	-	-
2	173244260	Pmepa1	rs49414070	A	-	-	C	intron_variant
2	173244337	Pmepa1	rs29620177	A	G	intron_variant	-	-
2	173244748	Pmepa1	rs217070141	C	-	-	A	intron_variant
2	173245477	Pmepa1	rs29815484	G	A	intron_variant	-	-
2	173245600	Pmepa1	-	A	-	-	c	intron_variant
2	173251180	Pmepa1	rs29572435	T	-	-	G	intron_variant
2	173251874	Pmepa1	-	T	-	-	t/c	intron_variant
2	173252483	Pmepa1	rs235764342	G	-	-	A	intron_variant
2	173252812	Pmepa1	rs578592331	A	T	intron_variant	-	-
2	173252843	Pmepa1	rs242674625	A	G	intron_variant	-	-
2	173253401	Pmepa1	rs33117536	C	-	-	G	intron_variant
2	173253419	Pmepa1	rs32847835	G	A	intron_variant	-	-
2	173253438	Pmepa1	rs50204657	G	-	-	A	intron_variant
2	173253517	Pmepa1	rs27615366	G	A	intron_variant	-	-
2	173254058	Pmepa1	rs259368669	G	-	-	A	intron_variant
2	173254112	Pmepa1	rs33690974	C	-	-	G	intron_variant
2	173254160	Pmepa1	rs33320338	G	-	-	A	intron_variant
2	173254525	Pmepa1	rs33093975	C	T	intron_variant	-	-
2	173255515	Pmepa1	-	G	A	intron_variant	-	-
2	173255522	Pmepa1	rs47172790	G	-	-	A	intron_variant
2	173255532	Pmepa1	-	A	G	intron_variant	-	-
2	173255574	Pmepa1	-	G	-	-	g/a	intron_variant
2	173256323	Pmepa1	rs216626036	A	-	-	C	intron_variant
2	173256362	Pmepa1	rs46548658	C	T	intron_variant	-	-
2	173256488	Pmepa1	rs33103496	A	-	-	G	intron_variant
2	173256650	Pmepa1	rs27615362	T	-	-	C	intron_variant
2	173256778	Pmepa1	rs223311860	A	-	-	G	intron_variant
2	173256952	Pmepa1	rs236733473	G	A	intron_variant	-	-
2	173256973	Pmepa1	rs252687325	T	C	intron_variant	-	-
2	173256987	Pmepa1	rs49713836	C	-	-	T	intron_variant
2	173257006	Pmepa1	rs27615359	T	-	-	G	intron_variant
2	173257079	Pmepa1	rs230521643	G	A	intron_variant	-	-
2	173257106	Pmepa1	rs45754240	C	T	intron_variant	-	-
2	173257114	Pmepa1	rs49821690	C	-	-	T	intron_variant
2	173257149	Pmepa1	rs50505321	A	-	-	C	intron_variant
2	173257260	Pmepa1	rs27615356	A	G	intron_variant	-	-
2	173257284	Pmepa1	rs46164234	T	C	intron_variant	-	-
2	173257293	Pmepa1	rs51024672	C	A	intron_variant	-	-
2	173257355	Pmepa1	rs50351027	G	C	intron_variant	-	-
2	173257369	Pmepa1	rs46728575	A	T	intron_variant	-	-
2	173257465	Pmepa1	rs49297137	C	A	intron_variant	-	-
2	173257469	Pmepa1	rs257549978	T	-	-	G	intron_variant
2	173257539	Pmepa1	rs50873098	T	C	intron_variant	-	-
2	173257611	Pmepa1	rs230881171	T	~	-	C	intron_variant
2	173258817	Pmepa1	rs33162846	A	-	-	G	intron_variant
2	173259543	Pmepa1	rs29508953	G	A	intron_variant	-	-
2	173261349	Pmepa1	-	C	A	intron_variant	-	-
2	173261351	Pmepa1	rs108232705	A	C	intron_variant	-	-
2	173261473	Pmepa1	rs32920861	G	-	-	A	intron_variant
2	173262814	Pmepa1	rs29767586	A	G	intron_variant	-	-
2	173264609	Pmepa1	rs3696292	A	G	intron_variant	-	-
2	173265683	Pmepa1	rs27615331	C	T	intron_variant	-	-
2	173266633	Pmepa1	rs27615325	G	A	intron_variant	-	-
2	173266918	Pmepa1	rs27615322	C	T	intron_variant	-	-
2	173266964	Pmepa1	rs27615321	C	A	intron_variant	-	-
2	173267093	Pmepa1	rs33500286	G	A	intron_variant	-	-
2	173267247	Pmepa1	rs27615319	G	C	intron_variant	-	-
2	173267791	Pmepa1	rs29522044	G	A	intron_variant	-	-
2	173267965	Pmepa1	rs29722780	A	G	intron_variant	-	-
2	173268542	Pmepa1	rs33464764	C	T	intron_variant	-	-
2	173268600	Pmepa1	rs32893055	C	T	intron_variant	-	-
2	173268664	Pmepa1	rs33141394	T	C	intron_variant	-	-
2	173269998	Pmepa1	rs51937243	C	T	intron_variant	-	-
2	173271498	Pmepa1	rs33660552	C	T	intron_variant	-	-
2	173272126	Pmepa1	rs27615287	A	C*	intron_variant upstream_gene_variant	-	-
2	173272463	Pmepa1	rs27615285	G	-	-	A*	intron_variant upstream_gene_variant
2	173273097	Pmepa1	rs32878957	T	C*	intron_variant upstream_gene_variant	-	-
2	173273548	Pmepa1	rs27615278	C	T*	intron_variant upstream_gene_variant	-	-
2	173274013	Pmepa1	rs3689386	T	C*	intron_variant upstream_gene_variant	-	-
2	173274323	Pmepa1	rs27615275	G	T*	intron_variant upstream_gene_variant	-	-
2	173274349	Pmepa1	rs248371502	G	-	-	A*	intron_variant upstream_gene_variant
2	173274692	Pmepa1	rs13476925	G	A*	intron_variant upstream_gene_variant	-	-
2	173276213	Pmepa1	rs587176154	A	G*	5_prime_utr_variant upstream_gene_variant	-	-
2	173277116	Pmepa1os	rs223898403	G	T*	intron_variant upstream_gene_variant _	-	-
2	173277168	Pmepa1os	rs243985768	T	C*	intron_variant upstream_gene_variant _	-	-
2	173278003	Pmepa1os	rs3692886	C	T*	intron_variant upstream_gene_variant _	-	-
2	173278467	Pmepa1	rs244691826	G	A*	upstream_gene_variant downstream_gene_variant	-	-
2	173278852	Pmepa1	rs33741875	T	C*	upstream_gene_variant downstream_gene_variant	-	-
2	173278861	Pmepa1	rs32901171	T	C*	upstream_gene_variant downstream_gene_variant	-	-
2	173278944	Pmepa1	rs33486102	C	T*	upstream_gene_variant downstream_gene_variant	-	-
2	173279198	Pmepa1	rs29624360	G	-	-	A*	upstream_gene_variant downstream_gene_variant
2	173279202	Pmepa1	rs29863376	A	G*	upstream_gene_variant downstream_gene_variant	-	-
2	173279352	Pmepa1	rs33191499	G	T*	upstream_gene_variant downstream_gene_variant	-	-
2	173279422	Pmepa1	rs33230001	A	G*	upstream_gene_variant downstream_gene_variant	-	-
2	173279803	Pmepa1	rs49156701	T	G*	upstream_gene_variant downstream_gene_variant	-	-
2	173280273	Pmepa1	rs29526033	C	T*	upstream_gene_variant downstream_gene_variant	-	-
2	173280296	Pmepa1	rs3662745	A	C*	upstream_gene_variant downstream_gene_variant	-	-
2	173280314	Pmepa1	rs3662784	G	A*	upstream_gene_variant downstream_gene_variant	-	-
2	173280544	Pmepa1	rs3664420	G	A*	upstream_gene_variant downstream_gene_variant	-	-
2	173281171	Pmepa1	rs33375401	C	T*	upstream_gene_variant downstream_gene_variant	-	-
2	173281175	Pmepa1	rs29672187	G	A*	upstream_gene_variant downstream_gene_variant	-	-
2	173281466	Pmepa1	rs47902593	T	C*	upstream_gene_variant downstream_gene_variant	-	-
2	173281908	Pmepa1os	rs33239818	C	T	downstream_gene_variant	-	-
2	173282209	Pmepa1os	rs33611419	G	A	downstream_gene_variant	-	-
2	173282733	Pmepa1os	rs33062352	A	T	downstream_gene_variant	-	-
2	173283087	Pmepa1os	rs29578576	A	G	downstream_gene_variant	-	-
2	173283412	Pmepa1os	rs33712598	T	C	downstream_gene_variant	-	-
2	173283650	-	rs29952316	T	A	intergenic_variant	-	-
2	173283713	-	rs29858237	G	A	intergenic_variant	-	-
2	173284664	-	rs231871999	A	C	intergenic_variant	-	-
2	173286032	-	rs33741780	C	A	intergenic_variant	-	-
2	173286766	-	rs27615272	A	G	intergenic_variant	-	-
2	173288036	-	-	G	g/a	intergenic_variant	-	-
2	173288524	-	rs239188504	G	T	intergenic_variant	-	-
2	173289200	-	rs27615253	G	A	intergenic_variant	-	-
2	173289348	-	rs52661513	T	C	intergenic_variant	-	-
2	173289455	-	rs49067315	T	C	intergenic_variant	-	-
2	173289813	-	rs27615239	T	A	intergenic_variant	-	-
2	173290463	-	rs27615232	C	G	intergenic_variant	-	-
2	173290700	-	rs27615227	C	T	intergenic_variant	-	-
2	173291165	-	rs258575472	C	-	-	A	intergenic_variant
2	173291326	-	rs29501072	G	T	intergenic_variant	-	-
2	173291949	-	rs29572855	C	T	intergenic_variant	-	-
2	173291951	-	rs33311975	G	T	intergenic_variant	-	-
2	173292410	-	rs27615218	T	C	intergenic_variant	-	-
2	173292582	-	rs27615217	G	A	intergenic_variant	-	-
2	173292693	-	rs27615215	G	A	intergenic_variant	-	-
2	173293635	-	rs52661515	C	A	intergenic_variant	-	-
2	173293822	-	rs28335945	A	C	intergenic_variant	-	-
2	173294470	-	rs49123283	G	A	intergenic_variant	-	-
2	173294602	-	rs27615202	A	T	intergenic_variant	-	-
2	173294646	-	rs50673661	T	C	intergenic_variant	-	-
2	173294812	-	rs244747296	G	A	intergenic_variant	-	-
2	173295356	-	rs27615201	A	G	intergenic_variant	-	-
2	173295761	-	rs27615196	A	G	intergenic_variant	-	-
2	173295762	-	rs27615195	C	G	intergenic_variant	-	-
2	173295816	-	rs27615193	G	A	intergenic_variant	-	-
2	173296045	-	rs27615192	A	G	intergenic_variant	-	-
2	173296264	-	rs45992069	G	A	intergenic_variant	-	-
2	173296564	-	rs29537215	T	C	intergenic_variant	-	-
2	173296634	-	rs27615188	G	-	-	A	intergenic_variant
2	173297145	-	rs33534377	G	A	intergenic_variant	-	-
2	173297217	-	rs28335944	A	G	intergenic_variant	-	-
2	173297556	-	rs27615175	C	T	intergenic_variant	-	-
2	173297706	-	rs33450366	C	T	intergenic_variant	-	-
2	173297895	-	rs33607223	A	T	intergenic_variant	-	-
2	173298417	-	rs27615170	T	A	intergenic_variant	-	-
2	173298439	-	rs27615169	G	A	intergenic_variant	-	-
2	173298563	-	rs27656059	T	C	intergenic_variant	-	-
2	173298727	-	rs33272662	G	A	intergenic_variant	-	-
2	173299804	-	rs33196597	A	G	intergenic_variant	-	-
2	173299915	-	rs29773624	G	T	intergenic_variant	-	-
2	173300912	-	rs27656054	C	T	intergenic_variant	-	-
2	173303051	-	rs27656049	G	-	-	C	intergenic_variant
2	173303167	-	rs27656047	C	T	intergenic_variant	-	-
2	173303243	-	rs47824371	T	C	intergenic_variant	-	-
2	173303252	-	rs27656046	A	C	intergenic_variant	-	-
2	173303337	-	rs27656045	C	T	intergenic_variant	-	-
2	173303363	-	rs27656044	A	C	intergenic_variant	-	-
2	173303462	-	rs52453263	T	A	intergenic_variant	-	-
2	173303482	-	rs52661519	A	G	intergenic_variant	-	-
2	173303483	-	rs52661520	T	G	intergenic_variant	-	-
2	173303527	-	rs52661522	A	G	intergenic_variant	-	-
2	173303714	-	rs27656042	C	G	intergenic_variant	-	-
2	173304195	-	rs51009803	G	A	intergenic_variant	-	-
2	173304484	-	rs32917429	G	T	intergenic_variant	-	-
2	173304610	-	-	G	g/a	intergenic_variant	-	-
2	173305189	-	rs27656039	G	T	intergenic_variant	-	-
2	173305206	-	rs27656038	C	G	intergenic_variant	-	-
2	173305208	-	rs221597542	C	T	intergenic_variant	-	-
2	173305326	-	rs27656036	T	C	intergenic_variant	-	-
2	173305381	-	rs27656034	C	T	intergenic_variant	-	-
2	173305385	-	rs48521161	G	A	intergenic_variant	-	-
2	173305514	-	rs51489233	T	G	intergenic_variant	-	-
2	173305520	-	rs51856168	C	G	intergenic_variant	-	-
2	173305610	-	rs50208792	T	C	intergenic_variant	-	-
2	173305617	-	rs51092344	A	G	intergenic_variant	-	-
2	173305627	-	rs52055270	C	G	intergenic_variant	-	-
2	173305629	-	rs51423438	A	G	intergenic_variant	-	-
2	173305643	-	rs47640677	A	G	intergenic_variant	-	-
2	173305652	-	rs50878517	T	G	intergenic_variant	-	-
2	173305749	-	rs27656030	T	C	intergenic_variant	-	-
2	173305767	-	rs49532793	C	A	intergenic_variant	-	-
2	173305779	-	rs27656029	C	T	intergenic_variant	-	-
2	173305852	-	rs27656028	C	A	intergenic_variant	-	-
2	173305908	-	rs27656026	T	C	intergenic_variant	-	-
2	173306082	-	rs27656024	C	T	intergenic_variant	-	-
2	173306111	-	rs46370392	A	C	intergenic_variant	-	-
2	173306117	-	rs47371643	C	G	intergenic_variant	-	-
2	173306145	-	rs49106718	T	C	intergenic_variant	-	-
2	173306224	-	rs48185085	A	G	intergenic_variant	-	-
2	173306252	-	rs46817421	T	C	intergenic_variant	-	-
2	173306323	-	rs50221054	G	T	intergenic_variant	-	-
2	173306377	-	rs49568891	C	T	intergenic_variant	-	-
2	173306428	-	rs47506338	A	G	intergenic_variant	-	-
2	173306455	-	rs47742966	C	T	intergenic_variant	-	-
2	173306460	-	rs213308641	A	G	intergenic_variant	-	-
2	173306461	-	rs51027029	T	G	intergenic_variant	-	-
2	173306483	-	rs50270906	C	T	intergenic_variant	-	-
2	173306721	-	rs49071201	G	A	intergenic_variant	-	-
2	173306741	-	rs52457083	T	C	intergenic_variant	-	-
2	173306773	-	rs52352521	A	T	intergenic_variant	-	-
2	173306783	-	rs107785821	A	G	intergenic_variant	-	-
2	173306965	-	rs49139625	G	A	intergenic_variant	-	-
2	173307036	-	rs27656022	T	G	intergenic_variant	-	-
2	173307127	-	rs49445966	C	T	intergenic_variant	-	-
2	173307180	-	rs46513619	A	C	intergenic_variant	-	-
2	173307308	-	rs227846292	G	C	intergenic_variant	-	-
2	173308874	-	rs33328057	C	-	-	T	intergenic_variant
2	173309394	-	rs262741411	C	A	intergenic_variant	-	-
2	173309940	-	rs33643194	T	C	intergenic_variant	-	-
2	173310619	-	rs265762070	C	-	-	T	intergenic_variant
2	173311337	-	rs51781285	T	C	intergenic_variant	-	-
2	173311463	-	rs235853597	G	A	intergenic_variant	-	-
2	173311593	-	rs386921461	T	-	-	G	intergenic_variant
2	173312050	-	rs229441799	C	T	intergenic_variant	-	-
2	173313003	-	rs259447397	G	-	-	T	intergenic_variant
2	173313078	-	rs264665643	G	A	intergenic_variant	-	-
2	173313896	-	rs49890282	G	A	intergenic_variant	-	-
2	173314540	-	rs214190607	G	C	intergenic_variant	-	-
2	173314930	-	rs29538561	T	C	intergenic_variant	-	-
2	173314943	-	rs46751310	A	G	intergenic_variant	-	-
2	173314945	-	-	G	T	intergenic_variant	-	-
2	173315144	-	rs50092437	C	T	intergenic_variant	-	-
2	173315151	-	rs33553389	C	T	intergenic_variant	-	-
2	173315312	-	rs48766013	A	G	intergenic_variant	-	-
2	173315493	-	rs49197608	G	A	intergenic_variant	-	-
2	173315711	-	rs108811374	C	G	intergenic_variant	-	-
2	173315719	-	rs108048011	G	A	intergenic_variant	-	-
2	173315737	-	rs50983718	A	G	intergenic_variant	-	-
2	173315778	-	rs51386065	C	-	-	G	intergenic_variant
2	173315886	-	rs29543114	G	A	intergenic_variant	-	-
2	173315907	-	rs33718152	T	C	intergenic_variant	-	-
2	173315973	-	rs29818959	T	C	intergenic_variant	-	-
2	173315988	-	rs33457756	C	T	intergenic_variant	-	-
2	173316255	-	rs33704267	A	G	intergenic_variant	-	-
2	173316818	-	rs584394405	A	a/g	intergenic_variant	-	-
2	173316825	-	-	G	g/a	intergenic_variant	-	-
2	173319060	-	rs33572655	A	T	intergenic_variant	-	-
2	173319233	-	rs33251412	T	C	intergenic_variant	-	-
2	173319619	-	rs29862489	G	C	intergenic_variant	-	-
2	173319676	-	rs29517575	G	A	intergenic_variant	-	-
2	173319908	-	rs29932698	C	G	intergenic_variant	-	-
2	173320311	-	rs33487848	G	A	intergenic_variant	-	-
2	173321564	-	rs46183741	A	C	intergenic_variant	-	-
2	173321992	-	rs27656013	A	G	intergenic_variant	-	-
2	173322064	-	rs32989874	T	C	intergenic_variant	-	-
2	173322075	-	rs29574994	T	A	intergenic_variant	-	-
2	173322481	-	rs107982029	G	-	-	g/t	intergenic_variant
2	173323391	-	rs213861420	G	-	-	g/a	intergenic_variant
2	173323396	-	rs579115610	T	-	-	t/g	intergenic_variant
2	173335960	-	rs211773936	T	~	-	G	intergenic_variant
2	173336355	-	rs33614981	G	-	-	T	intergenic_variant
2	173337530	-	rs49025393	G	A	intergenic_variant	-	-
2	173338822	-	rs27635259	G	A	intergenic_variant	-	-
2	173340930	-	rs33107184	A	-	-	G	intergenic_variant
2	173341145	-	rs29541560	G	-	-	A	intergenic_variant
2	173341334	-	rs33670644	G	T	intergenic_variant	-	-
2	173342027	-	rs29673744	T	C	intergenic_variant	-	-
2	173342037	-	rs33514153	G	T	intergenic_variant	-	-
2	173342042	-	rs220271599	C	T	intergenic_variant	-	-
2	173342046	-	rs33555924	A	G	intergenic_variant	-	-
2	173343134	-	rs33243876	G	A	intergenic_variant	-	-
2	173344047	-	rs48373796	T	C	intergenic_variant	-	-
2	173344172	-	rs27635235	G	A	intergenic_variant	-	-
2	173344276	-	rs46783233	A	G	intergenic_variant	-	-
2	173344295	-	rs27635233	A	G	intergenic_variant	-	-
2	173344324	-	rs27635232	G	A	intergenic_variant	-	-
2	173344344	-	rs48134627	A	G	intergenic_variant	-	-
2	173344351	-	rs27635231	C	T	intergenic_variant	-	-
2	173344434	-	rs48307456	C	-	-	T	intergenic_variant
2	173344788	-	rs48535976	A	G	intergenic_variant	-	-
2	173344829	-	rs46698948	C	A	intergenic_variant	-	-
2	173344834	-	rs48478092	G	A	intergenic_variant	-	-
2	173344857	-	rs47592396	C	T	intergenic_variant	-	-
2	173344860	-	rs218987656	C	T	intergenic_variant	-	-
2	173344863	-	rs47760870	A	G	intergenic_variant	-	-
2	173345153	-	rs45960811	G	T	intergenic_variant	-	-
2	173345155	-	rs50413563	A	C	intergenic_variant	-	-
2	173345270	-	rs47525945	A	C	intergenic_variant	-	-
2	173345278	-	rs213963750	C	T	intergenic_variant	-	-
2	173345291	-	rs48528925	A	C	intergenic_variant	-	-
2	173345309	-	rs107706380	C	T	intergenic_variant	-	-
2	173345319	-	rs46596190	T	C	intergenic_variant	-	-
2	173345383	-	rs47283818	A	G	intergenic_variant	-	-
2	173345471	-	rs46187077	C	T	intergenic_variant	-	-
2	173345477	-	rs51482553	G	A	intergenic_variant	-	-
2	173345507	-	rs50382679	A	G	intergenic_variant	-	-
2	173345568	-	rs45924103	A	G	intergenic_variant	-	-
2	173345643	-	rs46857020	A	G	intergenic_variant	-	-
2	173345682	-	rs27635229	G	A	intergenic_variant	-	-
2	173345756	-	rs108847175	G	T	intergenic_variant	-	-
2	173345760	-	rs107860648	G	T	intergenic_variant	-	-
2	173345800	-	rs587479065	T	t/c	intergenic_variant	-	-
2	173345820	-	rs580739085	T	C	intergenic_variant	-	-
2	173345836	-	-	T	t/c	intergenic_variant	-	-
2	173345838	-	-	C	T	intergenic_variant	-	-
2	173345839	-	-	C	T	intergenic_variant	-	-
2	173345959	-	rs52394049	T	C	intergenic_variant	-	-
2	173345990	-	rs52247539	A	G	intergenic_variant	-	-
2	173346048	-	rs47539818	C	T	intergenic_variant	-	-
2	173346365	-	rs49922853	C	T	intergenic_variant	-	-
2	173346420	-	rs51017781	C	T	intergenic_variant	-	-
2	173346471	-	rs27635227	C	T	intergenic_variant	-	-
#, positions on chr 2 given in mm10 coordinates
*, multiple consequences
yellow highlighting, variants in coding region or UTRs
