# Supplementary material for: Fine Mapping of the Mouse Ath28 Locus Yields Three Atherosclerosis Modifying Sub-Regions
Source: Genes (Basel). 2021 Dec 28;13(1):70. doi: 10.3390/genes13010070 (PMC8774523; doi:10.3390/genes13010070)
Supplement: Supplementary file 1 [file genes-13-00070-s001.zip › Supplementary Table S5.xlsx]

## Sheet: Sheet1
Supplemental Table S5. Indels between the AKR/J and DBA/2J strains.
Chr	Position#	Gene	dbSNP	C57BL/6 reference	AKR_J	Consequence	DBA_2J	Consequence
2	173129707	Ctcflos	-	G	GGTGT*	intron_variant downstream_gene_variant _		-
2	173130257	Ctcflos	rs245480686;rs220894991	TCACACACA	tcacacaca/tcacacacaca*	intron_variant downstream_gene_variant _		-
2	173131432	Ctcflos	rs238491748;rs229658932	TAA	TAAAAAA*	intron_variant downstream_gene_variant _		-
2	173132491	Ctcflos	rs265460605	A	AC*	downstream_gene_variant _		-
2	173137911	Ctcflos	rs239757808	C	CA	downstream_gene_variant		-
2	173137952	Ctcflos	rs230189353	A	ATCCATGGCTTTCTCCAGC	downstream_gene_variant		-
2	173138260	-	-	TA	T	intergenic_variant		-
2	173141130	-	rs266188795	CACACACACACACACACACAT	C	intergenic_variant		-
2	173142846	-	rs257780518	C	c/ctg	intergenic_variant		-
2	173142941	-	rs223976974	C	CTTTT	intergenic_variant		-
2	173143395	-	rs216598641	A	ACC	intergenic_variant		-
2	173148387	Pck1	-	A	AATCT	upstream_gene_variant		-
2	173148397	Pck1	rs226645750	C		-	CCTAT	upstream_gene_variant
2	173150009	Pck1	rs251757217	GTCTCTCTCTC	gtctctctctc/gtctctctctctc	upstream_gene_variant		-
2	173150225	Pck1	rs213959660;rs387154903	TGATAGATA	TGATA	upstream_gene_variant		-
2	173150359	Pck1	rs240262517	GTAGATAGA	GTAGA	upstream_gene_variant		-
2	173150582	Pck1	-	AGAT	agat/a	upstream_gene_variant		-
2	173157803	Pck1	rs217797015	AAAGG	AAAGGAAGG*	intron_variant downstream_gene_variant _		-
2	173157855	Pck1	rs227525786	GAGGA	G*	intron_variant downstream_gene_variant _		-
2	173159002	Pck1	rs265699670	ATGTGTGTGTGTGTGTGTGTGTGTG	atgtgtgtgtgtgtgtgtgtgtgtgtgtgtg/atgtgtgtgtgtgtgtgtgtgtgtgtgtg*	3_prime_utr_variant downstream_gene_variant _		-
2	173163266	Pck1	-	C	CTCCTCCTCT	downstream_gene_variant		-
2	173166772	-	rs227611998;rs211975171	GGTGTGT	ggtgtgt/ggtgtgtgt	intergenic_variant		-
2	173167193	-	rs259505830;rs226508997	CCCATCCATCCATCCAT	CCCATCCATCCAT	intergenic_variant		-
2	173171411	-	rs230675523	T	TG	intergenic_variant		-
2	173181473	-	rs230982630	GCCCCCCCCCCCCCC	gcccccccccccccc/gccccccccc	intergenic_variant		-
2	173188189	-	-	TACACACACACACAC	tacacacacacacac/tacacacacacac	intergenic_variant		-
2	173189683	-	rs245774798	TC	T	intergenic_variant		-
2	173191545	-	rs212039049	A	AGTGC	intergenic_variant		-
2	173192079	-	rs239198540;rs233352510	GA	GAA	intergenic_variant		-
2	173195539	-	rs232863132	GAAAAA	GAAA	intergenic_variant		-
2	173195778	-	rs238549633	G	GAAACAAAACAAAACAAAACA	intergenic_variant	GAAACAAAACAAAACA	intergenic_variant
2	173197717	-	rs249652491	A	AC	intergenic_variant		-
2	173199918	-	rs249470205;rs218041129	TA	T	intergenic_variant		-
2	173199963	-	rs223956253	GAA	GA	intergenic_variant		-
2	173201903	Zbp1	rs222122417	CGTGTGTGTGTGTGTGTGTGT	CGTGTGTGTGTGTGTGTGTGTGTGT	downstream_gene_variant		-
2	173202042	Zbp1	rs218297882	T	TA	downstream_gene_variant		-
2	173202936	Zbp1	rs258271165	C	CG	downstream_gene_variant		-
2	173203304	Zbp1	rs241365883	T	TC	downstream_gene_variant		-
2	173204059	Zbp1	rs232058715	G	GTGTC	downstream_gene_variant		-
2	173204335	Zbp1	-	AAG	A	downstream_gene_variant		-
2	173204853	Zbp1	-	CAGAG	C	downstream_gene_variant		-
2	173204975	Zbp1	-	ATG	A	downstream_gene_variant		-
2	173205495	Zbp1	rs234722236;rs260537526	CG	CGGG	downstream_gene_variant		-
2	173205889	Zbp1	rs242767325	AG	A	downstream_gene_variant		-
2	173206725	Zbp1	rs256308880;rs223402365	AC	A*	3_prime_utr_variant _		-
2	173208092	Zbp1	-	G	GTCTC*	intron_variant _		-
2	173211011	Zbp1	-	AG	A*	intron_variant downstream_gene_variant _		-
2	173212755	Zbp1	rs254385666	T	t/tgaga*	intron_variant downstream_gene_variant _		-
2	173212997	Zbp1	-	T	TAGAA*	intron_variant downstream_gene_variant _		-
2	173213144	Zbp1	-	GAAGA	gaaaga*	intron_variant downstream_gene_variant _		-
2	173213220	Zbp1	-	GAAAGA	G*	intron_variant downstream_gene_variant _		-
2	173213502	Zbp1	rs236264153	AAAAG	AAAAGAAAG*	intron_variant downstream_gene_variant _		-
2	173213512	Zbp1	-	AAGAACAAC	a*	intron_variant downstream_gene_variant _		-
2	173213578	Zbp1	-	A	AAAG*	intron_variant downstream_gene_variant _		-
2	173213971	Zbp1	rs223843898;rs263351515	TGG	TGGGG*	intron_variant _		-
2	173214447	Zbp1	rs215358484	GAGA	G*	intron_variant _		-
2	173215024	Zbp1	rs250396890	G	GCCGTGATC*	intron_variant _		-
2	173215444	Zbp1	rs240930284;rs243809660	CATAAAATAAAATAAAATAAAATAAA	CATAAAATAAAATAAAATAAA*	intron_variant _		-
2	173218831	Zbp1	rs247763292	TGGTCAGGCCTG	T*	5_prime_utr_variant _		-
2	173219098	Zbp1	rs238920602	A	ACTGGTCTCCTGC	upstream_gene_variant		-
2	173219164	Zbp1	rs218065789	A	AGC	upstream_gene_variant		-
2	173219685	Zbp1	rs263783709	ATT	AT*	upstream_gene_variant downstream_gene_variant		-
2	173220312	Zbp1	rs249525995	C	CAAAT*	upstream_gene_variant downstream_gene_variant		-
2	173221144	Zbp1	rs223154054;rs225201265	CTGTGTG	ctg/c*	upstream_gene_variant downstream_gene_variant		-
2	173221309	Zbp1	rs234174770	TC	T*	upstream_gene_variant downstream_gene_variant		-
2	173223650	Zbp1	rs223203118	G	GC*	upstream_gene_variant downstream_gene_variant		-
2	173225050	Pmepa1	rs223976902	GC	G*	3_prime_utr_variant downstream_gene_variant		-
2	173225337	Pmepa1	-	A	AAGACACG*	3_prime_utr_variant downstream_gene_variant		-
2	173226280	Pmepa1	rs215860910	A	AG*	3_prime_utr_variant downstream_gene_variant		-
2	173226800	Pmepa1	rs262105789;rs253709462	GA	GAAA*	3_prime_utr_variant downstream_gene_variant		-
2	173227337	Pmepa1	rs214778112	CTTT	CT*	3_prime_utr_variant downstream_gene_variant		-
2	173227777	Pmepa1	rs226910581;rs223025390	CT	C*	3_prime_utr_variant downstream_gene_variant		-
2	173229173	Pmepa1	rs265012005	CCCCACACACA	C*	intron_variant _		-
2	173230680	Pmepa1	rs247392634	TC	T*	intron_variant _		-
2	173235422	Pmepa1	rs237964182	GGA	G*	intron_variant upstream_gene_variant		-
2	173239769	Pmepa1	rs257781040	G	GCACA	intron_variant		-
2	173240221	Pmepa1	rs213669937	C	CAG	intron_variant		-
2	173241611	Pmepa1	rs251743055	AG	A	intron_variant		-
2	173241956	Pmepa1	rs243015089	A	AG	intron_variant		-
2	173242123	Pmepa1	-	A	AAAC	intron_variant		-
2	173242237	Pmepa1	rs229306654	A	AC	intron_variant		-
2	173242853	Pmepa1	rs246391205;rs221734494	TCC	TTCCCC	intron_variant		-
2	173251234	Pmepa1	rs257660521	G	GCCCAGC	intron_variant		-
2	173253680	Pmepa1	rs252203783	C	CA	intron_variant		-
2	173254095	Pmepa1	rs252570706	GAAAAA	~	-	G	intron_variant
2	173254457	Pmepa1	rs234789664	G	GAA	intron_variant		-
2	173256250	Pmepa1	rs257949560	C		-	CCCCCG	intron_variant
2	173256779	Pmepa1	rs231877732	C		-	CCTGCCACCCACCT	intron_variant
2	173256817	Pmepa1	rs222707159	C	CA	intron_variant		-
2	173257605	Pmepa1	rs227464375	A	AGG	intron_variant		-
2	173259139	Pmepa1	rs255988031;rs222861975	CTTTTT	CTTT	intron_variant	-	-
2	173261351	Pmepa1	rs247253909	A		-	ACC	intron_variant
2	173264724	Pmepa1	rs236083059	TAC	T	intron_variant		-
2	173265319	Pmepa1	rs240870122	G	GT	intron_variant		-
2	173269447	Pmepa1	rs238822268;rs228177527	G	GGAAAAAAAAA	intron_variant		-
2	173270680	Pmepa1	rs231491610	A	AC	intron_variant		-
2	173272031	Pmepa1	rs214328332;rs234677158	GA	GAA*	intron_variant upstream_gene_variant		-
2	173272216	Pmepa1	rs221532705	C	CCACAGTCACAA*	intron_variant upstream_gene_variant		-
2	173272820	Pmepa1	rs254718165;rs245775111	AGGGGGTG	AGGGGGTGGGGGTG*	intron_variant upstream_gene_variant		-
2	173272983	Pmepa1	rs252492757	A	ATTT*	intron_variant upstream_gene_variant		-
2	173273171	Pmepa1	rs240747574	TAG	T*	intron_variant upstream_gene_variant		-
2	173278524	Pmepa1	rs227721090	TCCC	TCC*	upstream_gene_variant downstream_gene_variant		-
2	173278779	Pmepa1	rs215786298	A	ATG*	upstream_gene_variant downstream_gene_variant		-
2	173284450	-	rs240214627	GCCCCCC	GCCC	intergenic_variant	GCCCC	intergenic_variant
2	173286500	-	rs241824480	GAAAAA	GAAA	intergenic_variant		-
2	173287016	-	-	TG	T	intergenic_variant		-
2	173287945	-	rs252661076	TATAA		-	T	intergenic_variant
2	173289312	-	rs212416297	A	ACACACACACG	intergenic_variant		-
2	173290975	-	rs213048886	TACACACACAC	tac/t	intergenic_variant		-
2	173291608	-	rs222547912;rs230884682	CGTGTGT	cgtgtgtgtgt/cgtgtgtgt	intergenic_variant	cgt/c	intergenic_variant
2	173291713	-	rs263387325;rs387519377	AT		-	A	intergenic_variant
2	173291719	-	rs223014550	TTTTTTC	T	intergenic_variant		-
2	173292265	-	rs264994692	A	ATGTCTGTGGGGAGCCCG	intergenic_variant		-
2	173294784	-	rs243902131	T	TCAAA	intergenic_variant	TCAAACAAA	intergenic_variant
2	173299235	-	rs238106132;rs234004768	TTGTGTGTGTGTGTGTGTG	T	intergenic_variant	ttgtgtgtgtgtgtgtgtgtgtg/ttgtgtgtgtgtgtgtgtgtg	intergenic_variant
2	173304561	-	rs258091215	AAGG	A	intergenic_variant		-
2	173304602	-	rs218486952	A		-	AGAAG	intergenic_variant
2	173304606	-	rs255544351	GAA	G	intergenic_variant		-
2	173304614	-	-	AGGAG	A	intergenic_variant		-
2	173305237	-	rs243541968	T	TCCTGC	intergenic_variant		-
2	173305562	-	rs219843087	CATATA	C	intergenic_variant		-
2	173305831	-	-	T	TGTGGTGGTTCTGCCCCACAAAC	intergenic_variant		-
2	173306554	-	rs254628219	TCCA	TGTACCTGGTGTACCCCA	intergenic_variant		-
2	173306852	-	-	AT	A	intergenic_variant		-
2	173307477	-	-	AGTGTGTGTGTGTGTGT	agtgtgtgtgtgtgtgt/agtgt	intergenic_variant		-
2	173309632	-	rs238468535	TAAA	T	intergenic_variant		-
2	173310363	-	rs260879880	TACAC	TAC	intergenic_variant		-
2	173310617	-	rs241456192	TACACACAAACGCACACATGC	T	intergenic_variant		-
2	173311040	-	rs230533154	GGTGTGTGTGTGTGTGT	GGTGTGT	intergenic_variant		-
2	173311591	-	rs264245940	T		-	TG	intergenic_variant
2	173311593	-	rs227817193	TGGGGGG	TGGGGGGG	intergenic_variant		-
2	173311615	-	-	G	gggt/gggtgggggt	intergenic_variant		-
2	173312024	-	rs219217470	TG		-	T	intergenic_variant
2	173312446	-	rs212822344	A	ATG	intergenic_variant		-
2	173312521	-	rs226888890	ATG	A	intergenic_variant		-
2	173312578	-	-	T	TGA	intergenic_variant		-
2	173312627	-	-	ATG		-	A	intergenic_variant
2	173314356	-	rs245929743;rs257596141	AGTGTGT	AGT	intergenic_variant	agtgtgtgtgt/agtgtgtgt	intergenic_variant
2	173316796	-	rs254477518	CGAAAGAAAGAAAGAAA		-	C	intergenic_variant
2	173316876	-	rs231015488	A		-	AC	intergenic_variant
2	173316892	-	rs252185982	AC	A	intergenic_variant		-
2	173317769	-	rs249895730	TTTCCTTCC		-	T	intergenic_variant
2	173320295	-	rs258316443	G	GTA	intergenic_variant		-
2	173320413	-	rs234675676	A	ATG	intergenic_variant		-
2	173320725	-	rs219442414	ATGTGTGTG	atgtg/atg	intergenic_variant		-
2	173322493	-	rs264575355	GAGA	GGA	intergenic_variant		-
2	173322513	-	rs224550313	CAGAGAG		-	CAGAG	intergenic_variant
2	173331493	-	rs248152648	A	AGTGTGT	intergenic_variant	agtgtgt/agtgt	intergenic_variant
2	173333376	-	rs234383066	ACCCCCC	ACCCC	intergenic_variant		-
2	173333823	-	-	A	AAT	intergenic_variant		-
2	173336580	-	rs253891494	CTG	C	intergenic_variant		-
2	173336601	-	-	CTGTG	C	intergenic_variant		-
2	173338180	-	rs212766680	GAAGAAGAAGAAGAAGAAGA	G	intergenic_variant		-
2	173339735	-	-	ATCTCTCTCTCTCTCTCTC		-	ATCTCTCTC	intergenic_variant
2	173342567	-	-	AG	A	intergenic_variant		-
2	173343482	-	-	CTGTGTGTGTGTGTGTG	CTGTGTG	intergenic_variant	ctgtgtgtgtgtg/ctgtgtgtgtg	intergenic_variant
2	173344592	-	rs258835948;rs220675651	ATT	ATTT	intergenic_variant		-
2	173345743	-	rs215648031	AGCTTGCTT		-	A	intergenic_variant
2	173345835	-	-	TTTCC	T	intergenic_variant		-
2	173345880	-	rs239590529	TTCTC	T	intergenic_variant		-
#, positions on chr 2 given in mm10 coordinates
*, multiple consequences
yellow highlighting, variants in coding region or UTRs
