# Supplementary material for: Fine Mapping of the Mouse Ath28 Locus Yields Three Atherosclerosis Modifying Sub-Regions
Source: Genes (Basel). 2021 Dec 28;13(1):70. doi: 10.3390/genes13010070 (PMC8774523; doi:10.3390/genes13010070)
Supplement: Supplementary file 1 [file genes-13-00070-s001.zip › Supplementary Table S6.xlsx]

## Sheet: rel-1505-svs-export-2_173129029
Supplemental Table S6. Structural variants between AKR/J and DBA/2J strains.
Chr	Start#	End#	AKR_J	DBA_2J	length	location
2	173202405	173202416	insertion	-	12	~4 kb proximal but downstream of the Zbp1 gene
2	173213147	173213585	deletion	-	439	~ 600 bp proximal but downstream of the Zbp1 gene
#, positions on chr 2 given in mm10 coordinates
					.
