# Supplementary material for: Fine Mapping of the Mouse Ath28 Locus Yields Three Atherosclerosis Modifying Sub-Regions
Source: Genes (Basel). 2021 Dec 28;13(1):70. doi: 10.3390/genes13010070 (PMC8774523; doi:10.3390/genes13010070)
Supplement: Supplementary file 1 [file genes-13-00070-s001.zip › Supplementary Table S7.xlsx]

## Sheet: Male BW
Male body weights (g)
DBA/2	1-7	1-6	1-5	1-4	1-3	3-7	4-7	5-7
30.3	25.7	25.3	22.9	28.2	23	25.9	20.3	26.2
29.6	22.76	26.2	18.8	25.9	31	25.4	23.6
29.9	26.9	27.4	25.4	27.5	28.2	25.6	24.3	23.1
27.7	26.4	27.3	30.2	26.7	26.7	26.5	28.7	23.9
27.4	27.2	25.5	25.8	28.7	25.3	25.9	24.6	26.5
24.5	25.7	27	24.3	24	24.7	28.9	23.7	25.8
27.7	27.1	24.9	22.1	25.4	26.1	28.5	24.4	25.4
26.2	29.34	29.4		23.9	26.4	23.6	24	25.7
29.1	23.4	29.1		26	26.3	27.7	21.7	21.4
25.9	25.2	27.2		26.3	29.9	28.5	25.1	26
24.4	28.25	28		28.2	21.2	29.9	25.8	25
28.4	27.1			28.5	27.9	29.9	23.8	25
26.5	31.1			29	27.6		22.6	22.8
24.8	30.5			30.7	27.1		22.8	26.6
24.3	28.9			25.1	27.1		20	22.6
26.3	34				25.3		25.2
19.6	27.8				25.4		25.4
26.7	23.6				26.3		27.9
27.9	24.8				28.2		26.8
29.3	26.8				27.2		24.9
25.2	21.9				29.6		23.6
24.6	26.2				26.6		21.6
25.1	26.1				26.4
22.1	21.3				24.2
23.4	21.1
25.5	24.8
28.5	26.5
23.9	25.8
28.1
26.9
24.5
24.8
24
23.2
23.6
29.9
30
27.1
24.6

## Sheet: Female BW
Female body weights (g)
DBA/2	1-7	1-6	1-5	1-4	1-3	3-7	4-7	5-7
22.1	20	26.8	21.7	18	20.4	21.4	19.2	24.1
20	25.15	25.3	24.3	18.1	21.4	21	20.5	20.8
20.6	21.02	22.3	24.4	20	19.9	22.2	20.6	21.4
21.9	19.8	23.5	19.6	21.2	19.6	24.2	19.8	21.7
22.3	23.5	21.2	21.9	21.3	19.8	23.7	21	19.9
22.1	21		21.4	20.9	21.4	25.2	17	18.8
20.6	19.4		24.4	20.4	22.9	25.4	20.9	21.1
21.1	18.8			24.3	21.7	21.8	24.7	24.7
19.5	19.9				18.4	25.4	23.9	21.6
22	23.9				22.3	22.2	22	19.6
16.4	24.4				22.3	24.5	23.8	20.9
21.1	21.17				20.2	19.7	20.5	19.8
19.8	24.7				25.6	24.7	23.3
20	22.46				27.6	23.8	20.7
17.2	25.5				28.4	24	22.9
19.7	21.8				26.3		20.3
19.1	23.5						22.7
22.8	20.6						21.2
24.2	23.5						20.9
19.8	23.7
21.3	22.5
21.4	22.8
24.3	21.4
26	23.1
24.2	21.9
	24.5
	21.2
	21.4

## Sheet: Male Total Cholesterol
Male total cholesterol (mg/dl)
DBA/2	1-7	1-6	1-5	1-4	1-3	3-7	4-7	5-7
1476.2	964.7	942.6	698.1	1119.6	961.8	1249.2	1158.6	1059.3
1488.9	825.6	1015.5	883.3	1182.9	1320.1	1090	1136.5	779.8
1050	1014.6	1173.4	1163.8	1030.3	1157	1040.2	1007.5	1016.2
742.3	790.7	973.1	1344.5	1108.6	992.2	1134	1623.7	1058.2
944	1105.8	1220.4	1056.1	1104.3	1123.5	653.3	1118	960.2
815	1062.8	1163.8	1152.5	918.7	1275.5	1054.7	1026	1030.2
768.2	946.8	1344.5	1048.4	1076.8	1076.6	1120.2	1291.2	1030
784.2	1569	1165.6		866.2	1327.1	809.4	1487	1070.6
1203	1317.6	1357.4		833.6	948.9	1063.9	991.1	864.7
1107.1	1072.7	1279.2		816.8	1384.2	1110	983.9	934.2
1189	1203.6	1366.7		870	761.8	986.4	1228.3	1042.4
1094	965.1			1051.7	1087.3	1144	1036.9	1015.7
1095	1122.8			1235.4	1093		1006.8	821.7
1176	938.5			1120.5	1069		1129.3	938.8
1207.6	1067.8			1099.5	826.7		802.4	939.3
1268.9	1600.6				859.5		1103.6
1124.7	1175.3				842.1		1300.5
936.1	927.8				881.6		948.9
911.6	974.2				1134.5
1105.6	1237.1				918.1
1447.9	1175.3				789.1
1102.3	1221.7				990.4
835.6	1655.1				986
1170.1	719.3				1161
1027.8	688
1189.3	1107.6
1251.8	1331.1
1216.3	1131.8
804.6
965
822
1022
1297.1
1739.3
811.3
879.6

## Sheet: Female Total Cholesterol
Female total cholesterol (mg/dl)
DBA/2	1-7	1-6	1-5	1-4	1-3	3-7	4-7	5-7
1549.5	1318.7	1166.4	741.7	877.5	844.3	1501.4	1063.3	952.4
1358.2	943.5	1251.3	1171.7	940.5	860.5	1007.6	1172.2	1135
1122.5	864.3	1242.1	1170.4	933.1	1075.1	1140.9	1669.8	1199.1
1067.3	919.3	1289.4	1150.8	902.9	1088.3	859.5	1191.7	920.7
1330	1450.9	1207.8	1074.5	849	786.1	1311.6	1032.6	1151
1153.3	1302.6		813.3	779	1271.8	1008.2	1058.3	883.3
1169	849.4		1170.4	692.9	973.9	1509.9	1250	1058.8
936.6	705.6			933.5	978	1229.8	994.5	837.5
980	1129.7				635.2	1523.6	1051.6	960
1196.1	1042.4				837.3	1149.5	1111.2	851
933	1608.6				896.7	1589.3	1219.2	939.4
879	862.2				820.7	1103.6	1082.6	1035.8
1246.7	1601.8				928.3	1063.8	1198.2
1059.8	1144.1				1103.7	1274.1	1147.4
804.9	882.4				1079.8	1247.8	1394.1
1053.9	1577.3				1101.8		1346.8
833	1237.1						1065.5
1558.1	1020.6
1244.2	1407.2
1300.7	1206.2
856.2	1561.9
745.4	1667.2
1220.5	1421.6
1189.8	1189.4
1051	1872.2
	1017
	1243.1
	1434.7

## Sheet: Male HDL-C
Male HDL cholesterol (mg/dl)
DBA/2	1-7	1-6	1-5	1-4	1-3	3-7	4-7	5-7
50.2	49.9	23.5	40.2		56.1	56.7	25.7	69
	48.6	57.9	36.5	60	51.4	30.5	28.2
	40.7	38.2	68	28.2	59.2			55.4
13.9	36.8		65.6	45.8	49.2	96.5	68	63.8
20.5	31.1	51.4	43.6	29.9	66.7		43.2	70.5
16.1	30.2	37.9	35.1	11.1	65	27.3	89.4	47.1
	45.6	91.6	77.1	49.6	60.7	22.4	79.1	42.5
42.7	56			52.4	53.6	38.5	48.9	63.1
36.4	29.6	81.6		34.1	50.5	30.5	30.7	15.7
35.2	38.7	91.6		40.7	44.2	29.7	26	54.8
83.7	32			43.3	27.9	30.9	29.3	35.6
9.2	29.5			13.2	98.3	21.6	23	21.2
4.4	24.6			36.6	34.1		59.1	28.4
11.2	26.5			71.6	83.7		24.4	34.1
17.8	30.2			35.2	33.3		31.2	21
	61.5				50.2		44.5
	69.6				40.9		43.7
54.1	63.4				49.3
27	95.9				59.4
25.7	91.2				37.6
16					13
27.9					36.9
81.4					56.3
	49.3				67.3
	94.8
35.2
24.4
28.6
54.2
3.3
9.6
18.3
78.3
69.6

## Sheet: Female HDL-C
Female HDL cholesterol (mg/dl)
DBA	1-7	1-6	1-5	1-4	1-3	3-7	4-7	5-7
42.8	40.2	38.1	55.2	39.3	57.7	46.2	25.7	25.5
29.3	33.4	73.2	73.2	17.6	24.3	82.1	28.2	31.8
7.7	25	76.3	47.5	22.2	30.6	34.6		56.5
35.9	36.7	74.3	65.8	11.4	11.9	48.5	68	55.7
31	61.2	73.3	39.7	27.5	18.2	16.6	43.2	61.5
91.5	51		29.5	32.3	77.2	18.8	89.4	44.2
5.3	13.6		47.5	48.6	21.7	18.3	79.1	22.2
26.1	19.8			46.4		16.2	48.9	16.2
39.6	16.3				13	17.1	30.7	14
12.6	32				49.9	16	26	31.3
29.7	31.2				82	23.5	29.3	43
27.6	23.4				13.8	20.1	23	34.5
74.4	16.3				61.8	30.7	59.1
24.9	52.3				19.1	48.3	24.4
19.4	46.2				14.7	50.3	31.2
12.1					15.1		44.5
12.2	71.1						43.7
4.5	68
16.1	86.6
63.6	64.9
39.1
63.2	55
36.5
	70.7

## Sheet: Male Lesions
Male lesions (um2)
DBA/2	1-7	1-6	1-5	1-4	1-3	3-7	4-7	5-7
172261	73123	194839	149600	158767	42236	61265	48498	56784
166852	110208	264157	354798	78351	136278	76453	79058	29349
212052	161622	187505	38348	65100	81496	45289	101091	69445
178515	67289	158407	68933	136644	164680	72018	65100	159026
117529	45000	159805		87188	57981	154767	126862	187519
279969	37992	100974	155814	108942	95875	42535	141211	46712
156086	72625	235108	181971	235150	80601	115418	146772	61966
86430	105394	153172			30744	51151	141874	82317
222790	77918	155649			51045	71900	147984	65796
117346	39120	81160			38902	87890	168452	69780
170034	113942	224539			24690	23896	180439	35250
68645	229072				61145	102385	179469	73507
241301	43141				70108	159676	83790	48285
134475	45098				19005		376606	68061
333600	113910				60355		100810	30574
133558	113262				42724		38225
202044	87700				67153		48498
46724	49547				65133		79058
39271	184626				40894		101091
226214	119930				72355
250006	42276
220835	106919				141541
128798	30084				143242
147243	32747				163394
91582	150205
142868
268967
345602
93790
124071
269912
102200
95183
119979
123861

## Sheet: Female Lesions
Female lesions (um2)
DBA/2	1-7	1-6	1-5	1-4	1-3	3-7	4-7	5-7
191444	174472	169368	226497	254309	321234	109779	248205	273728
200560	36720	211924	372023	98226	111631	47437	209218	245590
111140	95599	237715	253855	271410	219852	158927	148057	157274
354244	125791	299807	235187	196851	237213	145614	294533	25000
248861	135383	377097			67544	125821	219706	108680
455776	63028				94191	59557	301904	169477
214758	50430				64407	133579	254526	190027
251656	38426				309500	90395	186562	104741
220746	77984				244468	71556	158831	101053
450238	89462				78585	85034	38180	101891
207793	136987				223229	79866	183640	151449
251804	99717				150800	51837		70008
117651	37268				56020	94164	209297
274753	139370				79975	162104	98242
289555	122838					97249	79698
384178	173578
284122	168383
127730	217157
95538	119930
121441	42925
219595	112691
160208	46541
375544	119930
	42925
	112691
	46541
	83148
	97753

## Sheet: Lesions male+female sex adjuste
Male + female lesions, sex adjusted (um2)
DBA/2	1-7	1-6	1-5	1-4	1-3	3-7	4-7	5-7
258392	109684	292258	224400	238150	63354	91897.5	72747	85176
250278	165312	396236	532197	117526	204417	114680	118587	44023.5
318078	242433	281258	57522	97650	122244	67933.5	151636	104168
267772	100934	237610	103400	204966	247020	108027	97650	238539
176294	67500	239708	233721	130782	86971.5	232150	190293	281278
419954	56988	151461	272956	163413	143812	63802.5	211816	70068
234129	108938	352662	226497	352725	120902	173127	220158	92949
129645	158091	229758	372023	254309	46116	76726.5	212811	123476
334185	116877	233474	253855	98226	76567.5	107850	221976	98694
176019	58680	121740	235187	271410	58353	131835	252678	104670
255051	170913	336808		196851	37035	35844	270658	52875
102968	343608	169368			91717.5	153578	269204	110260
361952	64711.5	211924			105162	239514	125685	72427.5
201712	67647	237715			28507.5	109779	564909	102092
500400	170865	299807			90532.5	47437	151215	45861
200337	169893	377097			64086	158927	57337.5	273728
303066	131550				100730	145614	72747	245590
70086	74320.5				97699.5	125821	118587	157274
58906.5	276939				61341	59557	151636	25000
339321	179895				108532	133579	248205	108680
375009	63414				212312	90395	209218	169477
331252	160378				214863	71556	148057	190027
193197	45126				245091	85034	294533	104741
220864	49120.5				321234	79866	219706	101053
137373	225308				111631	51837	301904
214302	174472				219852	94164	254526
403450	36720				237213	162104	186562
518403	95599				67544	97249	158831
140685	125791				94191		38180
186106	135383				64407		183640
404868	63028				309500
153300	50430				244468		209297
142774	38426				78585		98242
179968	77984				223229		79698
185792	89462				150800
191444	136987				56020
200560	99717				79975
111140	37268
354244	139370
248861	122838
455776	173578
214758	168383
251656	217157
220746	119930
450238	42925
207793	112691
251804	46541
117651	119930
274753	42925
289555	112691
384178	46541
284122	83148
127730	97753
95538
121441
219595
160208
375544
